# Supplementary material for: RP-HPLC-Based Flavonoid Profiling Accompanied with Multivariate Analysis: An Efficient Approach for Quality Assessment of Houttuynia cordata Thunb Leaves and Their Commercial Products
Source: Molecules. 2023 Aug 31;28(17):6378. doi: 10.3390/molecules28176378 (PMC10489801; doi:10.3390/molecules28176378)
Supplement: Supplementary file 1 [file molecules-28-06378-s001.zip]

Archive with 1 entries (1 files):
- molecules-2549562-supplementary.pdf
